# Supplementary material for: Complete chloroplast genomes from apomictic Taraxacum (Asteraceae): Identity and variation between three microspecies
Source: PLoS One. 2017 Feb 9;12(2):e0168008. doi: 10.1371/journal.pone.0168008 (PMC5300115; doi:10.1371/journal.pone.0168008)
Supplement: S1 Table — Evolutionary analyses were conducted in MEGA6 [47]. Models with the lowest BIC scores (Bayesian Information Criterion) are considered to describe the substitution pattern the best, and were used for the trees in S3 Fig. As noted in MEGA6, “non-uniformity of evolutionary rates among sites may be modelled by using a discrete Gamma distribution (+G) with 5 rate categories and by assuming that a certain fraction of sites are evolutionarily invariable (+I). Whenever applicable, estimates of gamma shape parameter and/or the estimated fraction of invariant sites are shown. For estimating ML values, a tree topology was automatically computed. All positions with less than 95% site coverage were eliminated. That is, fewer than 5% alignment gaps, missing data, and ambiguous bases were allowed at any position.” There were a total of 136267 positions in the whole genome dataset, and the number of positions in the separate alignments for each region is shown (total number of positions in the dataset). Abbreviations: GTR: General Time Reversible; HKY: Hasegawa-Kishino-Yano; TN93: Tamura-Nei; T92: Tamura 3-parameter; K2: Kimura 2-parameter; JC: Jukes-Cantor. (XLSX) [file pone.0168008.s005.xlsx]

## Sheet: Best model
total number of positions in a dataset
	136267	27660	100651	12367	27401	3502	540	1412	1000	1045	1109	366	326	1082	269	861	797	229	284	548	352	1401	351	1354	499	1515	178	2547	1189	3673	1496	613	4200	2236	1672	1522	1527	489	2253	1070	6630
Model	Whole genome	SSC	LSC	rRNA	IR	tRNA	trnH-psbA	rps16-trnQ	trnK-rps16	trnC-petN	trnS-trnC	psbZ-trnG	rpoC2-rps2	ycf3-trnS	trnG-trnfM	trnF-ndhJ	trnT-trnL	petB-petD	trnM-atpE	ycf1-rps15	trnN-ycf1	rpl32-ndhF	ndhD-ccsA	petA-psbJ	ndhI-ndhG	trnT-psbD	psbI-trnS	ndhC-trnV	rpl32-trnL-UAG	rpoC1	5'rps16-trnQ	trnL	rpoC2	clpP	accD	ndhD	psbB	rpl22	ndhF	rps16-intron	ycf1
GTR	1.05925e+06	229142	713862	50161.5	123591	20378.3	6035.74	11867.9	8280.15	9755.17	11298.6	2701.03	2578.06	8981.09	2627.83	6122.73	6875.62	1979.49	2499.27	4876.02	1893.91	15954.9	3691.83	9436.51	4569.3	12408.7	1807.68	20068.5	12179.7	19557	12118.2	3610.96	25607.4	15053	10771.4	8922.95	8185.24	3472.39	16226.7	8512.86	61284.7
GTR+G	1.03834e+06	227339	705043	50157.8	123071	20131.8	5960.89	11789.5	8198.76	9709.14	11226.9	2708.29	2594.42	8946.77	2624.33	6111.51	6791.28	1974.73	2481.17	4858.3	1900.89	15874.1	3657.27	9359.33	4529.69	12361.3	1808.97	19800.6	12085.1	19307.2	12043.7	3579.45	25402.7	14839.4	10683	8756.36	8036.48	3447.76	15780.4	8393.46	60531.5
GTR+G+I	1.03835e+06	227351	705057	50170	123077	20137.2	5969.91	11799.4	8208.51	9716.92	11236.6	2717.12	2603.18	8956.45	2632.66	6120.87	6800.68	1983.06	2489.61	4866.95	1909.7	15884.2	3665.85	9369.1	4538.62	12371.5	1817	19811.1	12094.7	19315.8	12053.6	3588.09	25413.8	14848	10693.3	8765.17	8044.35	3457	15789	8402.83	60362.2
GTR+I	1.04624e+06	228713	713707	50173.6	123602	20305.1	5991.22	11827.3	8224.26	9712.97	11261.5	2709.01	2585.89	8953.8	2627.84	6120.62	6885.02	1987.82	2507.72	4862.47	1902.56	15936.6	3690.3	9446.29	4552.1	12373.5	1811.04	19968.8	12114.7	19521.9	12082.8	3620.31	25599.3	15028	10762.3	8905.33	8195.66	3451.41	15801.6	8420.86	60872.8
HKY	1.06096e+06	229997	715118	50170.4	123687	20471.6	6067.8	11942	8372.99	9761.09	11346.8	2669.48	2569.86	9043.68	2629.05	6151.57	6860.64	1956.83	2490.2	4910.04	1867.43	16080	3705.64	9455.76	4581.47	12395.9	1796.3	20151.7	12228.6	19576.7	12187.4	3587.86	25683.7	15066.9	10818.7	8917.38	8159.52	3456.95	16300.5	8482.98	61720.2
HKY+G	1.04007e+06	228245	706295	50167.7	123184	20115.4	5982.84	11852	8270.52	9707.32	11285.8	2676.36	2590.29	8993.47	2624.6	6141.2	6772.49	1951.85	2470.04	4882.2	1873.76	38772.2	3684.74	9369.76	4538.77	12347.2	1794.48	19882.6	12131.9	19384.4	12103.5	3554.44	25481.5	14848.3	10728.5	8747.27	8007.4	3432.1	15913.7	8362.17	60946.1
HKY+G+I	1.0401e+06	228258	706309	50179.9	123190	20121.3	5991.86	11862	8279.7	9715	11295.5	2685.19	2598.88	9002.71	2632.87	6150.57	6781.9	1960.18	2478.48	4890.83	1882.24	38782.2	3693.32	9379.52	4547.7	12357.4	1802.34	19893.2	12141.6	19392.2	12113.4	3562.93	25492.3	14856.9	10738.9	8756.09	8015.59	3441.35	15921.4	8371.44	60957.7
HKY+I	1.04797e+06	229603	715044	50182.5	123698	20397.7	6011.89	11888.4	8382.74	9708.7	11304	2677.2	2577.38	9053.53	2637.41	6145.44	6789.47	1965.16	2498.64	4919.03	1874.38	16052.1	3698.33	9465.52	4558.28	12406.1	1804.32	20028.5	12157.1	19479.2	12141	3556.47	25617.3	15011.9	10767.2	8878.73	8008.52	3439.99	15935.7	8388.59	61243.9
JC	1.07679e+06	233607	731245	50493	124661	20443.9	6236.45	12277.7	8702.38	9925.97	11512.6	2719.09	2606.75	9281.19	2665.67	6289.35	7074.34	1987.71	2537.01	5028.73	1867.37	16762.4	3739.81	9775.49	4736.93	12775	1848.69	20516.4	12666.6	20041	12599.9	3648.24	26161.2	15405.6	10963.2	9147.41	8383.2	3500.83	16721.1	8651.18	63327.6
JC+G	1.05537e+06	231090	721543	50493.7	124133	20202.7	6121.45	12158.9	8559.85	9848.38	11401.6	2725.59	2611.54	9200.83	2656.54	6267.47	6969.81	1980.35	2509.53	4977.75	1875.83	16626.5	3708.04	9667.42	4679.16	12713.8	1841.37	20185.9	12536.4	19816.8	12468.5	3611.06	25932.1	15166.6	10859.6	8955.13	8229.53	3470.63	16297.5	8517.27	62344.4
JC+G+I	1.05538e+06	231103	721558	50506	124140	20208.6	6130.47	12168.9	8569.37	9856.45	11411.3	2734.42	2620.13	9209.95	2664.68	6276.84	6979.21	1988.69	2517.98	4986.73	1883.42	16636.5	3716.63	9677.14	4688.09	12724	1848.91	20196.3	12546.1	19823.6	12478.5	3619.31	25942.4	15174.6	10870	8963.48	8237.65	3479.86	16301.9	8526.11	62356
JC+I	1.06375e+06	232832	731195	50500.4	124671	20422.1	6157.76	12199.5	8586.61	9854.09	11448.3	2726.46	2612.48	9207.32	2673.99	6298.71	6984.01	1996.05	2545.46	5037.71	1874.36	16711.3	3723.34	9708.34	4745.87	12759.8	1856.72	20238.9	12568	20043.1	12513.5	3647.34	26163.5	15189.3	10905.5	9133.48	8349.46	3472.32	16643.5	8617.55	62702.5
K2	1.07147e+06	232884	728262	50280.4	124291	20329.1	6272.12	12298.7	8711.12	9930.81	11529.3	2727.05	2597.14	9296.26	2682.4	6295.51	7090.81	1996.04	2544.4	5037.64	1867.56	16821.5	3736.13	9778.01	4765.8	12777.1	1854.64	20539.3	12693.7	19838.2	12607.3	3644.27	25928.1	15343.1	10907.9	9062.44	8206.14	3480.6	16613.6	8640.59	63169.5
K2+G	1.05018e+06	230635	718774	50278.1	123776	20085.1	6156.49	12181.7	8568.22	9861.99	11410.9	2739.74	2602.07	9217.74	2673.97	6274.02	6987.81	1988.68	2517.44	4993.21	1875.16	16685.9	3703.02	9671.8	4710.49	12719.7	1847.3	20218.6	12564.5	19622.2	12482.6	3606.52	25699	15105.5	10805	8869.52	8047.41	3451.44	16185.8	8515.91	62196.3
K2+G+I	1.05028e+06	230648	718789	50290.3	123782	20090.8	6165.51	12191.6	8577.74	9869.98	11420.6	2748.56	2610.67	9226.87	2682.14	6283.39	6997.21	1997.02	2525.88	5002.2	1884.05	16695.9	3711.6	9681.54	4719.42	12729.9	1854.83	20229	12574.3	19628.6	12492.6	3614.76	25709.3	15113.6	10815.4	8877.85	8054.82	3460.64	16190.5	8524.75	62207.9
K2+I	1.05844e+06	232227	728202	50292.3	124304	20195.1	6191.62	12217.8	8595.25	9858.77	11457.5	2734.39	2603.07	9215.22	2690.73	6278.04	6993.23	2004.38	2552.85	4994.23	1876.08	16763	3718.58	9687.53	4727.62	12724.6	1862.67	20241.7	12594.6	19841.5	12520.8	3644.24	25897.9	15129.2	10904.6	9053.57	8202.87	3453.69	16567	8598.97	63020.7
T92	1.06086e+06	229982	715029	50181.3	123670	20335.3	6070.99	11929.5	8415.25	9741.38	11321.5	2663.55	2553.57	9025.89	2614.05	6140.48	6844.93	1950.87	2475.75	4892.76	1856.42	16058.5	3688.18	9437.61	4568.07	12383.2	1780.77	20093.4	12208.7	19564.7	12177.1	3589.57	25667.8	15054.4	10802.4	8927.36	8187.04	3448.36	16329.7	8464.62	61814.9
T92+G	1.04005e+06	228223	706257	50179	123167	20090.2	5982.53	11840.1	8306.06	9685.51	11244.2	2670.59	2560.19	8975.44	2609.31	6130.18	6756.67	1945.49	2455.41	4864.95	1863.88	15975.3	3667.42	9351.47	4525.6	12334.3	1779.22	19806.9	12111.5	19358.3	12093.3	3555.96	25466.1	14834.7	10711.7	8753.06	8033.51	3423.72	15935.9	8343.84	61047.3
T92+G+I	1.04008e+06	228236	706271	50191.2	123173	20095.7	5991.55	11850	8315.75	9693.13	11253.9	2679.42	2568.78	8984.59	2617.58	6139.55	6766.07	1953.82	2463.86	4873.59	1872.76	15985.3	3676.01	9361.23	4534.54	12344.5	1787.1	19820.3	12121.3	19366.4	12103.3	3564.45	25477	14843.3	10722	8761.79	8041.38	3432.97	15943.4	8353.12	61058.9
T92+I	1.04795e+06	229585	714699	50193.5	123680	20203.6	6010.73	11876.1	8425.11	9688.71	11278.9	2671.39	2560.82	8979.95	2610.86	6134.29	6854.33	1959.2	2484.2	4901.74	1864.44	16030.8	3680.93	9367.78	4545.05	12393.3	1788.79	19882.3	12136.8	19553.8	12131.3	3557.96	25672.2	15065	10741.6	8906.83	8137.26	3457.6	15956.6	8392.46	61345.5
TN93	1.06097e+06	230009	715126	50126.5	123697	20479.1	6075.31	11948.9	8380.52	9768.31	11355.2	2677.91	2574.24	9053	2636.36	6148.19	6869.94	1965.09	2492.29	4917.94	1874.43	16089.5	3713.93	9462.01	4589.46	12406.1	1804.27	20160.7	12238.3	19586.2	12197.3	3594.65	25692.5	15077.5	10821	8927.38	8164.02	3464.92	16311.3	8492.77	61728.9
TN93+G	1.04008e+06	228257	706309	50122.9	123181	20124.2	5991.4	11860.5	8278.79	9715.52	11295.1	2684.93	2594.39	9003.01	2631.77	6138.38	6781.82	1960.15	2473.46	4890.03	1883.27	38782.1	3692.72	9377.74	4547.52	12357.4	1802.5	19887.7	12141.6	19394.4	12113.4	3562.11	25491	14858.9	10732.9	8757.68	8016.06	3440.54	15924.3	8372.01	60956.8
TN93+G+I	1.0403e+06	228270	706323	50135.1	123188	20130.2	6000.42	11870.4	8288.51	9723.23	11304.8	2693.76	2602.98	9012.26	2640.08	6147.75	6791.23	1968.49	2481.91	4898.52	1890.86	38792.1	3701.31	9387.5	4556.45	12367.5	1810.37	19898.4	12151.3	19402.3	12123.3	3570.71	25501.9	14867.5	10743.2	8766.5	8023.76	3449.79	15932	8381.29	60968.4
TN93+I	1.04799e+06	229610	715030	50138.6	123710	20445.3	6019.55	11897.1	8390.27	9717.03	11312.4	2685.72	2581.76	9062.85	2644.68	6142.11	6798.7	1973.42	2500.74	4926.93	1881.74	16061.9	3706.01	9471.78	4566.98	12368.2	1812.3	20057.1	12166.6	19402.9	12150.8	3564.01	25636.9	15062.4	10821.2	8913.47	8075.59	3441.48	15946.2	8398.4	61254.5
the cells are ordered according to the first column "Whole genome"
the yellow colored font is the best model for the region.
