# Supplementary material for: Complete chloroplast genomes from apomictic Taraxacum (Asteraceae): Identity and variation between three microspecies
Source: PLoS One. 2017 Feb 9;12(2):e0168008. doi: 10.1371/journal.pone.0168008 (PMC5300115; doi:10.1371/journal.pone.0168008)
Supplement: S3 Table — (XLSX) [file pone.0168008.s007.xlsx]

## Sheet: Sheet1
REPuter
TxS3
Haming distance = <=2
Minimum = <=21
maximum calculated = best 50
# /vol/bioapps/bin/repfind -c -f -p -r -l 21 -h 2 -best 50 /var/bibiserv2/anonymous/reputer/10/17/09/bibiserv2_2016-02-10_170932_w6XUP/reputer_input_na_input_sequence.FILE
# 151322 -2 21 /var/bibiserv2/anonymous/reputer/10/17/09/bibiserv2_2016-02-10_170932_w6XUP/reputer_input_na_input_sequence.FILE
	S3												A978												Lactuca _DQ
repeat size	Repeat 1 start	Sequence	Repeat 1 location	repeat type	repeat size	Repeat 2 start	Sequence	Repeat 2 location						Sequence	Location				sequence	Location						Sequence	Location				sequence	Location
21	34737	GAGAGAGGGATTCGAACCCTC	trnS-UGA	P	21	44675	CCGAGGGTTCGAATCCCTCTC	IGS (trnS-GGA)	0	0.00146		21	34715	GAGAGAGGGATTCGAACCCTCGATAGTAA	trnS-UGA	P	21	44659	CCGAGGGTTCGAATCCCTCTC	trnS-GGA	0	0.00146		24	5169	CTTAATTTAATTCCTTAATTTAAT	TrnK-UUU-rps17	R	24	5169	CTTAATTTAATTCCTTAATTTAAT	TrnK-UUU-rps17	0	2.33e-05
21	58921	TTATAATAAGATATCTTTATA	AccD-psal	F	21	58941	ATATAATAAGATATCTTTATA		0	0.00146		21	58928	TTATAATAAGATATCTTTATA	accD-psaL	F	21	58948	ATATAATAAGATATCTTTATA	accD-pasL	0	0.00146		25	98410	CTTCATTTTTATTTACTTATTTTAT	rps12-ycf17	F	25	98435	TTTCATTTTTATTTACTTATTTTAT	rps12-ycf16	0	5.83e-06
21	98549	TATTATATTATCTATTATATT	rps12-ycf15	R	21	98549	TATTATATTATCTATTATATT	ycf15	0	0.00146		21	98586	TATTATATTATCTATTATATT	rps12-ycf15	R	21	98586	TATTATATTATCTATTATATT	rps12-ycf16	0	0.00146		25	122077	GATTTTTATTCTCTTAAATCTTAAA	ndhD-ccsA	F	25	122100	AATTTTTATTCTCTTAAATCTTAAA	ndhD-ccsA	0	5.83e-06
21	98549	TATTATATTATCTATTATATT	rps12-ycf15	C	21	136641	CTAATATAATAGATAATATAA	IGS (ycf15-rps7)	0	0.00146		21	98586	TATTATATTATCTATTATATT	rps12-ycf16	C	21	136668	CTAATATAATAGATAATATAA	ycf15-rps12	0	0.00146		25	98410	CTTCATTTTTATTTACTTATTTTAT	rps12-ycf18	P	25	138417	CAATAAAATAAGTAAATAAAAATGA	ycf15-rps12	0	5.83e-06
21	116435	AAAAATCTCATGTACGGTTCT	ndhA intron	F	21	137286	GAAAATCTCATGTACGGTTCT	IGS (ycf15-rps7)	0	0.00146		21	136668	CTAATATAATAGATAATATAA	ycf15-rps12	R	21	136668	CTAATATAATAGATAATATAA	ycf15-rps12	0	0.00146		25	98435	TTTCATTTTTATTTACTTATTTTAT	rps12-ycf19	P	25	138442	AAATAAAATAAGTAAATAAAAATGA	ycf15-rps12	0	5.83e-06
21	136641	CTAATATAATAGATAATATAA	ycf15-rps7	R	21	136641	CTAATATAATAGATAATATAA	IGS (ycf15-rps7)	0	0.00146		21	116472	AAAAATCTCATGTACGGTTCT	ndhA	F	21	137313	GAAAATCTCATGTACGGTTCT	ycf15-rps16	0	0.00146		25	138417	CAATAAAATAAGTAAATAAAAATGA	ycf15-rps12	F	25	138442	AAATAAAATAAGTAAATAAAAATGA	ycf15-rps12	0	5.83e-06
22	67186	ATAAGAGGATAGCAAGTTACAA	psaJ-rpl33	F	22	98850	GTAAGAGGATAGCAAGTTACAA	IGS (ycf15-trnV-GAC)	0	0.000366		22	83673	TTATACATAAACAAACGTTTTT	rpl22-rps19	F	22	83695	ATATACATAAACAAACGTTTTT	rpl22-rps19	0	0.000366		26	87765	AGAAGCAGATGATTAATCATCTGCTT	ycf2	P	26	87765	AGAAGCAGATGATTAATCATCTGCTT	ycf2	0	1.46e-06
22	67186	ATAAGAGGATAGCAAGTTACAA	psaJ-rpl33	P	22	136339	GTTTGTAACTTGCTATCCTCTT	IGS (trnV-GAC-ycf15)	0	0.000366		22	67199	ATAAGAGGATAGCAAGTTACAA	psaJ-rpl33	F	22	98887	GTAAGAGGATAGCAAGTTACAA	ycf15-trnV-GAC	0	0.000366		26	87765	AGAAGCAGATGATTAATCATCTGCTT	ycf2	F	26	149086	GGAAGCAGATGATTAATCATCTGCTT	ycf2	0	1.46e-06
22	83636	TTATACATAAACAAACGTTTTT	rpl22-rps19	F	22	83658	ATATACATAAACAAACGTTTTT	rpl22-rps19	0	0.000366		22	67199	ATAAGAGGATAGCAAGTTACAA	psaJ-rpl34	P	22	136366	GTTTGTAACTTGCTATCCTCTT	trnV-GAC-ycf15	0	0.000366		26	149086	GGAAGCAGATGATTAATCATCTGCTT	ycf2	P	26	149086	GGAAGCAGATGATTAATCATCTGCTT	ycf2	0	1.46e-06
24	9389	AATCACTATTAGATTGAGATTGGA	trnC-GCA-petN	F	24	9411	GATCACTATTAGATTGTGATTGGA	trnC-GCA-petN	-1	0.00165		23	76142	TTTTATTTAACATAATATAGTTG	petB-petD	F	23	76165	ATTTATTTAACATAATATAGTTG	petB-petD	0	9.16e-05		28	8549	CGGAAAGAGAGGGATTCGAACCCTCGGT	TrnS-GCU	P	28	45062	TTACCGAGGGTTCGAATCCCTCTCTTTC	trnS-GGA	0	9.11e-08
24	16825	TGGAAACTTGAGTAAGGAGTAGAT	rpoC1intron	F	24	16849	CGGAAACTTGAGTAAGGAGTAGAT	rpoC1intron	0	2.29e-05		24	9393	AATCACTATTAGATTGAGATTGGA	trnC-GCA-petN	F	24	9415	GATCACTATTAGATTGTGATTGGA	trnC-GCA-petN	-1	0.00165		28	35118	AAAAGGAGAGAGAGGGATTCGAACCCTC	TrnS-UGA	P	28	45065	CCGAGGGTTCGAATCCCTCTCTTTCCTT	trnS-GGA	-1	7.65e-06
24	29826	AGCGGGTAGCGGGAATCGAACCCG	trnG-UCC	P	24	35708	CGCGGGTTCGATTCCCGCTATCCG	trnG-GCC	-1	0.00165		24	29804	AGCGGGTAGCGGGAATCGAACCCG	trnG-UCC	P	24	35687	CGCGGGTTCGATTCCCGCTATCCG	trnG-GCC	-1	0.00165		28	112925	TATTTTTTGAAGCAAGAAGAGTATTTTT	ycf1	F	28	113030	GATTTTTTGAAGCAAGAAGAGGATTTTT	ycf1	-1	7.65e-06
24	51642	TGCTCTACCAACTGAGCTATAGCC	trnV	P	24	102228	GGGGATATAGCTCAGTTGGTAGAG	trnA-UGC	-1	0.00165		24	51637	TGCTCTACCAACTGAGCTATAGCC	trnV	P	24	102265	GGGGATATAGCTCAGTTGGTAGAG	trnA-UGC	-1	0.00165		28	112946	TATTTTTTGAAGCAAGAAGAGGATTTTT	ycf1	F	28	113030	GATTTTTTGAAGCAAGAAGAGGATTTTT	ycf1	0	9.11e-08
24	51642	TGCTCTACCAACTGAGCTATAGCC	trnV	F	24	132959	AGCTCTACCAACTGAGCTATATCC	trnA-UGC	-1	0.00165		24	107736	TCCTTTTGGTGTCATTAACATAAC	trnN-GUU-ycf1	F	24	107760	ACCTTTTGGTGTCATTAACATAAC	trnN-ycf1	0	2.29e-05		29	5160	TTTTATTTCCTTAATTTAATTCCTTAATT	TrnK-UUU-rps16	R	29	5160	TTTTATTTCCTTAATTTAATTCCTTAATT	TrnK-UUU-rps16	-2	8.32e-05
24	107699	TCCTTTTGGTGTCATTAACATAAC	trnN-GUU-ycf1	F	24	107723	ACCTTTTGGTGTCATTAACATAAC	trnN-GUU-ycf1	0	2.29e-05		24	107736	TCCTTTTGGTGTCATTAACATAAC	trnN-GUU-ycf2	P	24	127491	CTGTTATGTTAATGACACCAAAAG	ycf1-trnN-GUU	0	2.29e-05		29	38322	AAGAAAAAGAAATGCAATAGCTAAATGAT	psaB	F	29	40546	CAGAAAAAGAATTGCAATAGCTAAATGAT	psaA	-1	1.98e-06
24	107699	TCCTTTTGGTGTCATTAACATAAC	trnN-GUU-ycf2	P	24	127464	CTGTTATGTTAATGACACCAAAAG	ycf1-trnN-GUU	0	2.29e-05		24	107760	ACCTTTTGGTGTCATTAACATAAC	trnN-GUU-ycf1	P	24	127515	GTGTTATGTTAATGACACCAAAAG	ycf1-trnN-GUU	0	2.29e-05		29	57575	TAATTCCAGTAACGAGAATTCCAGTAACG	accD	F	29	57620	GAATTCCAGTAACGAGAATTCCAGTAACG	accD	0	2.28e-08
24	107723	ACCTTTTGGTGTCATTAACATAAC	trnN-GUU-ycf1	P	24	127488	GTGTTATGTTAATGACACCAAAAG	ycf1-trnN-GUU	0	2.29e-05		24	127491	CTGTTATGTTAATGACACCAAAAG	ycf1-trnN-GUU	F	24	127515	GTGTTATGTTAATGACACCAAAAG	ycf1-trnN-GUU	0	2.29e-05		30	31761	AATTTATATCTATATAATATTTCTATATTT	TrnT-GGU-psbD	R	30	31761	AATTTATATCTATATAATATTTCTATATTT	TrnT-GGU-psbD	-2	2.23e-05
24	127464	CTGTTATGTTAATGACACCAAAAG	ycf1-trnN-GUU	F	24	127488	GTGTTATGTTAATGACACCAAAAG	ycf1-trnN-GUU	0	2.29e-05		24	51637	TGCTCTACCAACTGAGCTATAGCC	trnV	F	24	132986	AGCTCTACCAACTGAGCTATATCC	trnA-UGC	-1	0.00165		30	107165	TCATTGTTCAACTCTTTAACAACACGAAAA	4.5S-5S rRNA	F	30	107197	CCATTGTTCAACTCTTTGACAACATGAAAA	4.5S-5S rRNA	-2	2.23e-05
25	56225	AATTTGAGTTTGAGGCAATGGATAC	rbcL	F	25	56250	TATTTGAGTTTCAGGCAATGGATAC	rbcL-spacer	-1	0.000429		25	56226	AATTTGAGTTTGAGGCAATGGATAC	rbcL	F	25	56251	TATTTGAGTTTCAGGCAATGGATAC	rbcL-spacer	-1	0.000429		30	107165	TCATTGTTCAACTCTTTAACAACACGAAAA	5.5S-5S rRNA	P	30	129650	GTTTTTCATGTTGTCAAAGAGTTGAACAAT	5S-4.5S rRNA	-2	2.23e-05
25	91159	TACGATATTCATGCTAGTGACGATA	ycf2	F	25	91177	GACGATATTGATGCTAGTGACGATA	ycf2	-1	0.000429		25	91196	TACGATATTCATGCTAGTGACGATA	ycf2	F	25	91214	GACGATATTGATGCTAGTGACGATA	ycf2	-1	0.000429		30	107197	CCATTGTTCAACTCTTTGACAACATGAAAA	8.5S-5S rRNA	P	30	129682	TTTTTTCGTGTTGTTAAAGAGTTGAACAAT	5S-4.5S rRNA	-2	2.23e-05
25	91159	TACGATATTCATGCTAGTGACGATA	ycf3	P	25	144009	GATATCGTCACTAGCATCAATATCG	ycf2	-1	0.000429		25	91196	TACGATATTCATGCTAGTGACGATA	ycf3	P	25	144036	GATATCGTCACTAGCATCAATATCG	ycf2	-1	0.000429		30	129650	GTTTTTCATGTTGTCAAAGAGTTGAACAAT	5S-4.5S rRNA	F	30	129682	TTTTTTCGTGTTGTTAAAGAGTTGAACAAT	5S-4.5S rRNA	-2	2.23e-05
25	91177	GACGATATTGATGCTAGTGACGATA	ycf2	P	25	144027	AATATCGTCACTAGCATGAATATCG	ycf2	-1	0.000429		25	91214	GACGATATTGATGCTAGTGACGATA	ycf2	P	25	144054	AATATCGTCACTAGCATGAATATCG	ycf3	-1	0.000429		31	8546	AAACGGAAAGAGAGGGATTCGAACCCTCGGT	TrnS-GCU	P	31	45062	TTACCGAGGGTTCGAATCCCTCTCTTTCCTT	trnS-GGA	-1	1.32e-07
25	144009	GATATCGTCACTAGCATCAATATCG	ycf2	F	25	144027	AATATCGTCACTAGCATGAATATCG	ycf2	-1	0.000429		25	144036	GATATCGTCACTAGCATCAATATCG	ycf2	F	25	144054	AATATCGTCACTAGCATGAATATCG	ycf4	-1	0.000429		31	35118	AAAAGGAGAGAGAGGGATTCGAACCCTC	TrnS-UGA	P	31	45062	TTACCGAGGGTTCGAATCCCTCTCTTTCCTT	trnS-GGA	-2	5.96e-06
26	8597	CGCTTTCGTCCACTCAGCCATCTCTC	trnS-GCU	F	26	34789	GGCTTTCAACCACTCAGCCATCTCTC	trnS-UGA	-2	0.00418		26	8601	CGCTTTCGTCCACTCAGCCATCTCTC	trnS-GCU	F	26	34767	GGCTTTCAACCACTCAGCCATCTC	trnS-UGA	-2	0.00418		31	57573	AATAATTCCAGTAACGAGAATTCCAGTAACG	accD	F	31	57618	GAGAATTCCAGTAACGAGAATTCCAGTAACG	accD	-1	1.32e-07
26	87563	AGAAGCAGATGATTAATCATCTGCTT	ycf2	P	26	87563	AGAAGCAGATGATTAATCATCTGCTT	ycf2	0	1.43e-06		26	87600	AGAAGCAGATGATTAATCATCTGCTT	ycf2	P	26	87600	AGAAGCAGATGATTAATCATCTGCTT	ycf2	0	1.43e-06		31	112925	TATTTTTTGAAGCAAGAAGAGTATTTTTTGA	ycf1	F	31	113030	GATTTTTTGAAGCAAGAAGAGGATTTTTTCA	ycf1	-2	5.96e-06
26	87563	AGAAGCAGATGATTAATCATCTGCTT	ycf2	F	26	147622	GGAAGCAGATGATTAATCATCTGCTT	ycf2	0	1.43e-06		26	123285	GTATTTTTTTCTTTATTCTTTTTTTA	trnL-UAG-rpl32	R	26	123285	GTATTTTTTTCTTTATTCTTTTTTTA	trnL-UAG-rpl32	-2	0.00418		31	112946	TATTTTTTGAAGCAAGAAGAGGATTTTTTGA	ycf1	F	31	113030	GATTTTTTGAAGCAAGAAGAGGATTTTTTCA	ycf1	-1	1.32e-07
26	123258	GTATTTTTTTCTTTATTCTTTTTTTA	trnL-UAG-rpl32	R	26	123258	GTATTTTTTTCTTTATTCTTTTTTTA	trnL-UAG-rpl32	-2	0.00418		26	87600	AGAAGCAGATGATTAATCATCTGCTT	ycf3	F	26	147649	GGAAGCAGATGATTAATCATCTGCTT	ycf5	0	1.43e-06		32	8545	GAAACGGAAAGAGAGGGATTCGAACCCTCGGT	TrnS-GCU	F	32	35117	AAAAAGGAGAGAGAGGGATTCGAACCCTCGAT	trnS-UGA	-3	4.77e-05
26	147622	GGAAGCAGATGATTAATCATCTGCTT	ycf2	P	26	147622	GGAAGCAGATGATTAATCATCTGCTT	ycf2	0	1.43e-06		26	147649	GGAAGCAGATGATTAATCATCTGCTT	ycf2	P	26	147649	GGAAGCAGATGATTAATCATCTGCTT	ycf6	0	1.43e-06		32	57557	TGACAATTCCAGTAACAATAATTCCAGTAACG	accD	F	32	57617	CGAGAATTCCAGTAACGAGAATTCCAGTAACG	accD	-3	4.77e-05
27	57044	TTTTTAGTGAAAGATAGTAATGGGGAC	accD	F	27	57071	ATTTTAGTGAAAGATAGTAATGGGGAC	accD	0	3.58e-07		27	57051	TTTTTAGTGAAAGATAGTAATGGGGAC	accD	F	27	57078	ATTTTAGTGAAAGATAGTAATGGGGAC	accD	0	3.58e-07		32	107165	TCATTGTTCAACTCTTTAACAACACGAAAAAA	6.5S-5S rRNA	F	32	107197	CCATTGTTCAACTCTTTGACAACATGAAAAAC	4.5S-5S rRNA	-3	4.77e-05
28	117842	TTTAATAATTAAGTAATTAAGAACTATT	ndhL-ndhG	F	28	117867	ATTAATAATTAAGTAATTAAGAACTATT	ndhL-ndhG	0	8.94e-08		28	117879	TTTAATAATTAAGTAATTAAGAACTATT	ndhL-ndhG	F	28	117904	ATTAATAATTAAGTAATTAAGAACTATT	ndhI-ndhG	0	8.94e-08		32	107165	TCATTGTTCAACTCTTTAACAACACGAAAAAA	7.5S-5S rRNA	P	32	129648	TGGTTTTTCATGTTGTCAAAGAGTTGAACAAT	5S-4.5S rRNA	-3	4.77e-05
29	8532	GAAACGGAAAGAGAGGGATTCGAACCCTC	trnS-GCU	F	29	34729	AAAAAGGAGAGAGAGGGATTCGAACCCTC	trnS-UGA	-2	8.16e-05		29	12129	TTATATTGAGCCCTAAATAATACTGTCAATTG	trnE-rpoB	F	29	12157	GATTGAGCCCTAAATAATACTGTCAATTG	trnE-rpoB	0	2.24e-08		32	107197	CCATTGTTCAACTCTTTGACAACATGAAAAAC	9.5S-5S rRNA	P	32	129680	GGTTTTTTCGTGTTGTTAAAGAGTTGAACAAT	5S-4.5S rRNA	-3	4.77e-05
29	12126	TATTGAGCCCTAAATAATACTGTCAATTG	trnE-UUC-rpoB	F	29	12154	GATTGAGCCCTAAATAATACTGTCAATTG	trnE-UUC-rpoB	0	2.23e-08		29	8536	GAAACGGAAAGAGAGGGATTCGAACCCTC	TrnS-GCU	F	29	34707	AAAAAGGAGAGAGAGGGATTCGAACCCTC	trnS-UGA	-2	8.17e-05		32	129648	TGGTTTTTCATGTTGTCAAAGAGTTGAACAAT	5S-4.5S rRNA	F	32	129680	GGTTTTTTCGTGTTGTTAAAGAGTTGAACAAT	5S-4.5S rRNA	-3	4.77e-05
29	37913	AAGAAAAAGAAATGCAATAGCTAAATGAT	psaB	F	29	40137	CAGAAAAAGAATTGCAATAGCTAAATGAT	psaA	-1	1.94e-06		29	37899	AAGAAAAAGAAATGCAATAGCTAAATGAT	psaB	F	29	40123	CAGAAAAAGAATTGCAATAGCTAAATGATGGTGTGC	psaA	-1	1.94e-06		33	38333	ATGCAATAGCTAAATGATGATGAGCCATATCAG	psaB	F	33	40557	TTGCAATAGCTAAATGATGGTGTGCCGTATCAG	psaA	-3	1.31e-05
30	8534	AACGGAAAGAGAGGGATTCGAACCCTCGGT	trnS-GCU	P	30	44672	TTACCGAGGGTTCGAATCCCTCTCTTTCCG	trnS-GGA	0	5.59e-09		30	31380	AATTTATATCTATATAATATTTCTATATTT	trnT-GGU-psbD	R	30	31380	AATTTATATCTATATAATATTTCTATATTT	trnT-GGU-psbD	-2	2.19e-05		34	10712	AGAGAGTATGGTAAGAAATTTCTTACCATACTCT	PetN-psbM	P	34	10712	AGAGAGTATGGTAAGAAATTTCTTACCATACTCT	PetN-psbM		2.22e-11
30	31402	AATTTATATCTATATAATATTTCTATATTT	trnT-GGU-psbD	R	30	31402	AATTTATATCTATATAATATTTCTATATTT	trnT-GGU-psbD	-2	2.19e-05		30	8538	AACGGAAAGAGAGGGATTCGAACCCTCGGT	trnS-GCU	P	30	44656	TTACCGAGGGTTCGAATCCCTCTCTTTCCG	trnS-GGA	0	5.59e-09		34	110120	TATCCTAATTCTCGAGAATATGAACATAAAATAG	ycf1	F	34	110153	GATCCTAATTCTCCAGACTATGAACAGAAAATAG	ycf1	-3	3.59e-06
30	106328	TCATTGTTCAACTCTTTAACAACACGAAAA	4.5S-5S rRNA	F	30	106360	CCATTGTTCAACTCTTTGACAACATGAAAA	4.5S-5S rRNA	-2	2.19e-05		30	106365	TCATTGTTCAACTCTTTAACAACACGAAAA	4.5S-5S rRNA	F	30	106397	CCATTGTTCAACTCTTTGACAACATGAAAA	4.5S-5S rRNA	-2	2.19e-05		35	95037	AAACCGTGCATGAGACTTTCATCTCACACGGCTCC	ndhB intron	P	35	117321	GAGGAGCCGTATGAGATGAAAATCTCATGTACGGT	ndhA	-3	9.83e-07
30	106328	TCATTGTTCAACTCTTTAACAACACGAAAA	4.5S-5S rRNA	P	30	128821	GTTTTTCATGTTGTCAAAGAGTTGAACAAT	5S-4.5S rRNA	-2	2.19e-05		30	106365	TCATTGTTCAACTCTTTAACAACACGAAAA	4.5S-5S rRNA	P	30	128848	GTTTTTCATGTTGTCAAAGAGTTGAACAAT	5S-4.5S rRNA	-2	2.19e-05		35	117321	GAGGAGCCGTATGAGATGAAAATCTCATGTACGGT	ndhA	F	35	141805	TAGGAGCCGTGTGAGATGAAAGTCTCATGCACGGT	ndhB	-3	9.83e-07
30	106360	TCATTGTTCAACTCTTTAACAACACGAAAA	4.5S-5S rRNA	P	30	128853	TTTTTTCGTGTTGTTAAAGAGTTGAACAAT	5S-4.5S rRNA	-2	2.19e-05		30	106397	CCATTGTTCAACTCTTTGACAACATGAAAA	4.5S-5S rRNA	P	30	128880	TTTTTTCGTGTTGTTAAAGAGTTGAACAAT	5S-4.5S rRNA	-2	2.19e-05		36	38322	AAGAAAAAGAAATGCAATAGCTAAATGAT	psaB	F	36	40546	CAGAAAAAGAATTGCAATAGCTAAATGATGGTGTGC	psaA	-3	2.68e-07
30	128821	GTTTTTCATGTTGTCAAAGAGTTGAACAAT	5S-4.5S rRNA	F	30	128853	TTTTTTCGTGTTGTTAAAGAGTTGAACAAT	5S-4.5S rRNA	-2	2.19e-05		30	128848	GTTTTTCATGTTGTCAAAGAGTTGAACAAT	5S-4.5S rRNA	F	30	128880	TTTTTTCGTGTTGTTAAAGAGTTGAACAAT	5S-4.5S rRNA	-2	2.19e-05		36	91320	TTGATGCTAGTGACGATAGTGATGCTAGTGACGATA	ycf4	F	36	91338	GTGATGCTAGTGACGATATTGATGCTAGTGACGATA	ycf2	-1	1.5e-10
31	57044	TTTTTAGTGAAAGATAGTAATGGGGACATTT	accD	F	31	57071	ATTTTAGTGAAAGATAGTAATGGGGACAGTT	accD	-2	5.84e-06		31	57051	TTTTTAGTGAAAGATAGTAATGGGGAC	accD	F	31	57078	ATTTTAGTGAAAGATAGTAATGGGGAC	accD	-2	5.85e-06		36	91320	TTGATGCTAGTGACGATAGTGATGCTAGTGACGATA	ycf5	P	36	145503	GATATCGTCACTAGCATCAATATCGTCACTAGCATC	ycf2	-1	1.5e-10
32	8532	GAAACGGAAAGAGAGGGATTCGAACCCTCGGT	trnS-GCU	F	32	34729	AAAAAGGAGAGAGAGGGATTCGAACCCTCGAT	trnS-UGA	-3	4.68e-05		32	12126	TTATATTGAGCCCTAAATAATACTGTCAATTG	trnE-rpoB	F	32	12154	ATTGATTGAGCCCTAAATAATACTGTCAATTG	trnE-rpoB	-2	1.56e-06		36	91338	GTGATGCTAGTGACGATATTGATGCTAGTGACGATA	ycf7	P	36	145521	AATATCGTCACTAGCATCACTATCGTCACTAGCATC	ycf2	-1	1.5e-10
32	8534	AACGGAAAGAGAGGGATTCGAACCCTCGGTAC	trnS-GCU	P	32	44670	GCTTACCGAGGGTTCGAATCCCTCTCTTTCCG	trnS-GGA	-1	3.35e-08		32	8536	GAAACGGAAAGAGAGGGATTCGAACCCTCGGT	trnS-GCU	F	32	34707	AAAAAGGAGAGAGAGGGATTCGAACCCTC	trnS-UGA	-3	4.68e-05		36	145503	GATATCGTCACTAGCATCAATATCGTCACTAGCATC	ycf2	F	36	145521	AATATCGTCACTAGCATCACTATCGTCACTAGCATC	ycf2	-1	1.5e-10
32	12123	TTATATTGAGCCCTAAATAATACTGTCAATTG	trnE-UUC-rpoB	F	32	12151	ATTGATTGAGCCCTAAATAATACTGTCAATTG	trnE-UUC-rpoB	-2	1.56e-06		32	8538	AACGGAAAGAGAGGGATTCGAACCCTCGGTAC	trnS-GCU	P	32	44654	GCTTACCGAGGGTTCGAATCCCTCTC	trnS-GGA	-1	3.35e-08		39	43340	ACAGAACCGTACATGAGATTTTCATCGCATACGGCTCCT	ycf3 intron	P	39	117320	TGAGGAGCCGTATGAGATGAAAATCTCATGTACGGTTCT	ndhA	-1	2.54e-12
32	106328	TCATTGTTCAACTCTTTAACAACACGAAAAAA	4.SrRNA-5SrRNA	F	32	106360	CCATTGTTCAACTCTTTGACAACATGAAAAAC	4.SrRNA-5SrRNA	-3	4.68e-05		32	106365	TCATTGTTCAACTCTTTAACAACACGAAAAAA	4.5S-5S rRNA	F	32	106397	CCATTGTTCAACTCTTTGACAACATGAAAA	4.5S-5S rRNA	-3	4.68e-05		39	98081	ACAGAACCGTACATGAGATTTTCACCTCATACGGCTCCT	rps12-ycf16	P	39	117320	TGAGGAGCCGTATGAGATGAAAATCTCATGTACGGTTCT	ndhA	-1	2.54e-12
32	106328	TCATTGTTCAACTCTTTAACAACACGAAAAAA	4.SrRNA-5SrRNA	P	32	128819	TGGTTTTTCATGTTGTCAAAGAGTTGAACAAT	4.SrRNA-5SrRNA	-3	4.68e-05		32	117879	TTTAATAATTAAGTAATTAAGAACTATTAATA	ndhL-ndhG	F	32	117904	ATTAATAATTAAGTAATTAAGAACTATT	ndhI-ndhG	-2	1.56e-06		39	117320	TGAGGAGCCGTATGAGATGAAAATCTCATGTACGGTTCT	ndhA	F	39	138757	CGAGGAGCCGTATGAGGTGAAAATCTCATGTACGGTTCT	ycf15-rps14	-1	2.54e-12
32	106360	CCATTGTTCAACTCTTTGACAACATGAAAAAC	4.SrRNA-5SrRNA	P	32	128851	GGTTTTTTCGTGTTGTTAAAGAGTTGAACAAT	4.SrRNA-5SrRNA	-3	4.68e-05		32	106365	TCATTGTTCAACTCTTTAACAACACGAAAAAA	4.5S-5S rRNA	P	32	128846	TGGTTTTTCATGTTGTCAAAGAGTTGAACAAT	5S-4.5S rRNA	-3	4.68e-05		41	38333	ATGCAATAGCTAAATGATGATGAGCCATATCAG	psaB	F	41	40557	TTGCAATAGCTAAATGATGGTGTGCCGTATCAGTTAGCCAT	psaA	-4	1.11e-08
32	117842	TTTAATAATTAAGTAATTAAGAACTATTAATA	ndhL-ndhG	F	32	117867	ATTAATAATTAAGTAATTAAGAACTATTATAA	ndhL-ndhG	-2	1.56e-06		32	106397	CCATTGTTCAACTCTTTGACAACATGAAAA	4.5S-5S rRNA	P	32	128878	GGTTTTTTCGTGTTGTTAAAGAGTTGAACAAT	5S-4.5S rRNA	-3	4.68e-05		41	91315	TGATGTTGATGCTAGTGACGATAGTGATGCTAGTGACGATA	ycf2	F	41	91333	CGATAGTGATGCTAGTGACGATATTGATGCTAGTGACGATA	ycf2	-3	3.91e-10
32	128819	TGGTTTTTCATGTTGTCAAAGAGTTGAACAAT	5S-4.5S rRNA	F	32	128851	GGTTTTTTCGTGTTGTTAAAGAGTTGAACAAT	4.SrRNA-5SrRNA	-3	4.68e-05		32	128846	TGGTTTTTCATGTTGTCAAAGAGTTGAACAAT	5S-4.5S rRNA	F	32	128878	GGTTTTTTCGTGTTGTTAAAGAGTTGAACAAT	5S-4.5S rRNA	-3	4.68e-05		41	43338	TTACAGAACCGTACATGAGATTTTCATCGCATACGGCTCCT	ycf3 intron	F	41	98079	CTACAGAACCGTACATGAGATTTTCACCTCATACGGCTCCT	rps12-ycf15	-2	1e-11
36	37913	AAGAAAAAGAAATGCAATAGCTAAATGATGATGAGC	psaB	F	36	40137	CAGAAAAAGAATTGCAATAGCTAAATGATGGTGTGC	psaA	-3	2.63e-07		36	37899	AAGAAAAAGAAATGCAATAGCTAAATGATGATGAGC	psaB	F	36	40123	CAGAAAAAGAATTGCAATAGCTAAATGATGGTGTGC	psaA	-3	2.63e-07		41	112912	AAAGCAAGAAGAGTATTTTTTGAAGCAAGAAGAGTATTTTT	ycf1	F	41	113017	GAAGCAAGAAGAGGATTTTTTGAAGCAAGAAGAGGATTTTT	ycf1	-2	1e-11
38	47383	CTGGGATAGCTCAGTCGGTAGAGCAGAGGACTCAAAAT	trnF-GAA	F	38	47460	TTGGGATAGCTCAGTTGGTAGAGCAGAGGACTGAAAAT	trnF-GAA	-2	5.39e-10		38	47378	CTGGGATAGCTCAGTCGGTAGAGCAGAGGACTCAAAAT	trnF-GAA	F	38	47455	TTGGGATAGCTCAGTTGGTAGAGCAGAGGACTGAAAAT	trnF-GAA	-2	5.39e-10		41	98079	CTACAGAACCGTACATGAGATTTTCACCTCATACGGCTCCT	rps12-ycf15	P	41	117320	TGAGGAGCCGTATGAGATGAAAATCTCATGTACGGTTCTGG	ndhA	-2	1e-11
39	42925	ACAGAACCGTACATGAGATTTTCATCGCATACGGCTCCT	ycf3	P	39	116417	TGAGGAGCCGTATGAGATAAAAATCTCATGTACGGTTCT	ndhA	-2	1.42e-10		39	51929	GAACTTATTAGATACCGCGGTCCGTGGTATCTAATAAGT	trnM-CAU	P	39	51929	GAACTTATTAGATACCGCGGTCCGTGGTATCTAATAAGTTT	trnM-CAU-atpE	-3	5.26e-09		41	43338	TTACAGAACCGTACATGAGATTTTCATCGCATACGGCTCCT	ycf3 intron	P	41	138757	CGAGGAGCCGTATGAGGTGAAAATCTCATGTACGGTTCTGT	ycf15-rps13	-2	1e-11
39	51934	GAACTTATTAGATACCGCGGTCCGTGGTATCTAATAAGT	trnM-CAU-atpE	P	39	51934	GAACTTATTAGATACCGCGGTCCGTGGTATCTAATAAGT	trnM-CAU-atpE	-3	5.26e-09		39	42911	ACAGAACCGTACATGAGATTTTCATCGCATACGGCTCCTCC	ycf3	P	39	116454	TGAGGAGCCGTATGAGATAAAAATCTCATGTACGGTTCT	ndhAintron	-2	1.42e-10		41	117320	TGAGGAGCCGTATGAGATGAAAATCTCATGTACGGTTCT	ndhA	F	41	138757	CGAGGAGCCGTATGAGGTGAAAATCTCATGTACGGTTCTGT	ycf15-rps15	-2	1e-11
39	97904	ACAGAACCGTACATGAGATTTTCACCTCATACGGCTCCT	rps12-ycf15	P	39	116417	TGAGGAGCCGTATGAGATAAAAATCTCATGTACGGTTCT	ndhA	-2	1.42e-10		39	97941	ACAGAACCGTACATGAGATTTTCACCTCATACGGCTCCT	rps12-ycf15	P	39	116454	TGAGGAGCCGTATGAGATAAAAATCTCATGTACGGTTCT	ndhAintron	-2	1.42e-10		41	91315	TGATGTTGATGCTAGTGACGATAGTGATGCTAGTGACGATA	ycf3	P	41	145503	GATATCGTCACTAGCATCAATATCGTCACTAGCATCACTAT	ycf2	-3	3.91e-10
39	116417	TGAGGAGCCGTATGAGATAAAAATCTCATGTACGGTTCT	ndhA	F	39	137268	CGAGGAGCCGTATGAGGTGAAAATCTCATGTACGGTTCT	ycf15-rps7	-2	1.42e-10		39	116454	TGAGGAGCCGTATGAGATAAAAATCTCATGTACGGTTCT	ndhA	F	39	137295	CGAGGAGCCGTATGAGGTGAAAATCTCATGTACGGTTCT	ycf15-rps14	-2	1.42e-10		41	91333	CGATAGTGATGCTAGTGACGATATTGATGCTAGTGACGATA	ycf6	P	41	145521	AATATCGTCACTAGCATCACTATCGTCACTAGCATCAACAT	ycf2	-3	3.91e-10
40	47374	GAGGAATACCTGGGATAGCTCAGTCGGTAGAGCAGAGGAC	trnF-GAA	F	40	47451	CAGGAATAGTTGGGATAGCTCAGTTGGTAGAGCAGAGGAC	Spacer_trnF-GAA	-3	1.42e-09		40	47369	GAGGAATACCTGGGATAGCTCAGTCGGTAGAGCAGAGGAC	trnF-GAA	F	40	47446	CAGGAATAGTTGGGATAGCTCAGTTGGTAGAGCAGAGGAC	Spacer_trnF-GAA	-3	1.42e-09		41	145503	GATATCGTCACTAGCATCAATATCGTCACTAGCATC	ycf3	F	41	145521	AATATCGTCACTAGCATCACTATCGTCACTAGCATCAACAT	ycf2	-3	3.91e-10
41	37913	AAGAAAAAGAAATGCAATAGCTAAATGATGATGAGCCATAT	psaB	F	41	40137	CAGAAAAAGAATTGCAATAGCTAAATGATGGTGTGCCGTAT	psaA	-4	1.09e-08		41	37899	AAGAAAAAGAAATGCAATAGCTAAATGATGATGAGCCATAT	psaB	F	41	40123	CAGAAAAAGAATTGCAATAGCTAAATGATGGTGTGC	psaA	-4	1.09e-08		42	43337	GTTACAGAACCGTACATGAGATTTTCATCGCATACGGCTCCT	ycf3 intron	P	42	117320	TGAGGAGCCGTATGAGATGAAAATCTCATGTACGGTTCTGGA	ndhA	-2	2.63e-12
41	42923	TTACAGAACCGTACATGAGATTTTCATCGCATACGGCTCCT	ycf3-intron	F	41	97902	CTACAGAACCGTACATGAGATTTTCACCTCATACGGCTCCT	rps12-ycf15	-2	9.83e-12		41	51927	TAGAACTTATTAGATACCGCGGTCCGTGGTATCTAATAAGT	trnM-CAU	P	41	51929	GAACTTATTAGATACCGCGGTCCGTGGTATCTAATAAGTTT	trnM-CAU-atpE	-4	1.09e-08		44	38322	AAGAAAAAGAAATGCAATAGCTAAATGAT	psaB	F	44	40546	CAGAAAAAGAATTGCAATAGCTAAATGATGGTGTGCCGTATCAG	psaA	-4	2.33e-10
41	42923	TTACAGAACCGTACATGAGATTTTCATCGCATACGGCTCCT	ycf3-intron	P	41	137268	CGAGGAGCCGTATGAGGTGAAAATCTCATGTACGGTTCTGT	ycf15-rps7	-2	9.83e-12		41	42909	TTACAGAACCGTACATGAGATTTTCATCGCATACGGCTCCT	ycf3	F	41	97939	CTACAGAACCGTACATGAGATTTTCACCTCATACGGCTCCT	rps12-ycf15	-2	9.83e-12		44	57560	CAATTCCAGTAACAATAATTCCAGTAACGAGAATTCCAGTAACG	accD	F	44	57605	GAATTCCAGTAACGAGAATTCCAGTAACGAGAATTCCAGTAACG	accD	-2	1.81e-13
41	51932	TAGAACTTATTAGATACCGCGGTCCGTGGTATCTAATAAGT	trnM-CAU-atpE	P	41	51934	GAACTTATTAGATACCGCGGTCCGTGGTATCTAATAAGTTT	trnM-CAU-atpE	-4	1.09		41	97939	CTACAGAACCGTACATGAGATTTTCACCTCATACGGCTCCT	rps12-ycf15	P	41	116454	TGAGGAGCCGTATGAGATAAAAATCTCATGTACGGTTCTGG	ndhAintron	-3	3.83e-10		44	57575	TAATTCCAGTAACGAGAATTCCAGTAACGAGAATTCCAGTAACG	accD	F	44	57605	GAATTCCAGTAACGAGAATTCCAGTAACGAGAATTCCAGTAACG	accD	0	2.12e-17
41	97902	CTACAGAACCGTACATGAGATTTTCACCTCATACGGCTCCT	rps12-ycf15	P	41	116417	TGAGGAGCCGTATGAGATAAAAATCTCATGTACGGTTCTGG	ndhA	-3	3.83e-10		41	42909	TTACAGAACCGTACATGAGATTTTCATCGCATACGGCTCCT	ycf4	P	41	137295	CGAGGAGCCGTATGAGGTGAAAATCTCATGTACGGTTCTGT	ycf15-rps13	-2	9.83e-12		47	125212	GAATCTAAATTATTATTACGAGAATTTCTCGTAATAATAATTTAGAT	rpl32-ndhF	P	47	125212	GAATCTAAATTATTATTACGAGAATTTCTCGTAATAATAATTTAGAT	rpl32-ndhF	-1	4.67e-17
41	116417	TGAGGAGCCGTATGAGATAAAAATCTCATGTACGGTTCTGG	ndhA	F	41	137268	CGAGGAGCCGTATGAGGTGAAAATCTCATGTACGGTTCTGT	ycf15-rps7	-3	3.83e-10		41	116454	TGAGGAGCCGTATGAGATAAAAATCTCATGTACGGTTCTGG	ndhA	F	41	137295	CGAGGAGCCGTATGAGGTGAAAATCTCATGTACGGTTCTGT	ycf15-rps15	-3	3.83e-10		48	74212	CAATTGAAGTAATGAGCCTCCCAATATTGGGAGGCTCATTACTTCAAT	PesbT-psbN	P	48	74212	CAATTGAAGTAATGAGCCTCCCAATATTGGGAGGCTCATTACTTCAAT	psbT-psbN	0	8.29e-20
42	10304	AGAGAGTATGGTAAGAAAGAAATGTCTTTCTTACCATACTCT	petN-psbM	P	42	10304	AGAGAGTATGGTAAGAAAGAAATGTCTTTCTTACCATACTCT	petN-psbM	-2	2.58e-12		42	10307	AGAGAGTATGGTAAGAAAGAAATGTCTTTCTTACCATACTCT	petN-psbM	P	42	10307	AGAGAGTATGGTAAGAAAGAAATGTCTTTCTTACCATACTCT	petN-psbM	-2	2.58e-12		49	112925	TATTTTTTGAAGCAAGAAGAGTATTTTTTGAAGCAAGAAGAGGATTTTT	ycf1	F	49	113009	GATTTTTTGAAGCAAGAAGAGGATTTTTTGAAGCAAGAAGAGGATTTTT	ycf1	-1	3.04e-18
42	42922	GTTACAGAACCGTACATGAGATTTTCATCGCATACGGCTCCT	ycf3	P	42	116417	TGAGGAGCCGTATGAGATAAAAATCTCATGTACGGTTCTGGA	ndhA	-3	1.03e-10		42	42908	AAGAAAAAGAAATGCAATAGCTAAATGATGATGAGCCATATC	psaB	P	42	116454	TGAGGAGCCGTATGAGATAAAAATCTCATGTACGGTTCTGGA	ndhAintron	-3	1.03e-10		51	57573	AATAATTCCAGTAACGAGAATTCCAGTAACGAGAATTCCAGTAACGAGAAT	accD	F	51	57603	GAGAATTCCAGTAACGAGAATTCCAGTAACGAGAATTCCAGTAACGATTAC	accD	-5	7.39e-13
47	47374	GAGGAATACCTGGGATAGCTCAGTCGGTAGAGCAGAGGACTCAAAAT	trnF-GAA	F	47	47451	CAGGAATAGTTGGGATAGCTCAGTTGGTAGAGCAGAGGACTGAAAAT	trnF-GAA	-4	4.7e-12		47	47369	GAGGAATACCTGGGATAGCTCAGTCGGTAGAGCAGAGGACTCAAAAT	trnF-GAA	F	47	47446	CAGGAATAGTTGGGATAGCTCAGTTGGTAGAGCAGAGGAC	Spacer_trnF-GAA	-4	4.7e-12		51	125208	CTATGAATCTAAATTATTATTACGAGAATTTCTCGTAATAATAATTTAGAT	rpl32-ndhF	P	51	125212	GAATCTAAATTATTATTACGAGAATTTCTCGTAATAATAATTTAGATTTGC	rpl32-ndhF	-4	2.62e-14
47	124408	TAATATAAATTATTATTACGATAAATTATCGTAATAATAATTTATAT	rpl32-ndhF	P	47	124408	TAATATAAATTATTATTACGATAAATTATCGTAATAATAATTTATAT	rpl32-ndhF	-1	4.58e-17		47	124435	TAATATAAATTATTATTACGATAAATTATCGTAATAATAATTTATAT	rpl32-ndhF	P	47	124435	TAATATAAATTATTATTACGATAAATTATCGTAATAATAATTTATAT	rpl32-ndhF	-1	4.59e-17		52	38322	AAGAAAAAGAAATGCAATAGCTAAATGAT	psaB	F	52	40546	CAGAAAAAGAATTGCAATAGCTAAATGATGGTGTGCCGTATCAGTTAGCCAT	psaA	-5	2.04e-13
48	46247	TATTCTTTTTTTTTATTTATATGATTTTTGAATTCAAAAATCATATAA	trnT-UGU-trnL-UAA	P	48	46261	ATTTATATGATTTTTGAATTCAAAAATCATATAAAATAAAAAAAAGAA	trnT-UGU-trnL-UAA	-2	8.25e-16		48	46231	TATTCTTTTTTTTTATTTATATGATTTTTGAATTCAAAAATCATATAA	trnT-UGU-trnL-UAA	P	48	46245	ATTTATATGATTTTTGAATTCAAAAATCATATAAAATAAAAAAAAGAA	trnT-UGU-trnL-UAA	-2	8.26e-16		52	57552	GGTAATGACAATTCCAGTAACAATAATTCCAGTAACGAGAATTCCAGTAACG	accD	F	52	57597	AGTAACGAGAATTCCAGTAACGAGAATTCCAGTAACGAGAATTCCAGTAACG	accD	-4	7.1e-15
48	73953	CAATTGAAGTAATGAGCCTCCCAATATTGGGAGGCTCATTACTTCAAT	psbT-psbN	P	48	73953	CAATTGAAGTAATGAGCCTCCCAATATTGGGAGGCTCATTACTTCAAT	psbT-psbN	0	8.13e-20		48	73967	CAATTGAAGTAATGAGCCTCCCAATATTGGGAGGCTCATTACTTCAAT	psbT-psbN	P	48	73967	CAATTGAAGTAATGAGCCTCCCAATATTGGGAGGCTCATTACTTCAAT	psbT-psbN	0	8.13e-20		52	112925	TATTTTTTGAAGCAAGAAGAGTATTTTTTGAAGCAAGAAGAGGATTTTTTGA	ycf1	F	52	113009	GATTTTTTGAAGCAAGAAGAGGATTTTTTGAAGCAAGAAGAGGATTTTTTCA	ycf1	-2	3.86e-18
51	124404	CTATTAATATAAATTATTATTACGATAAATTATCGTAATAATAATTTATAT	rpl32-ndhF	P	51	124408	TAATATAAATTATTATTACGATAAATTATCGTAATAATAATTTATATTTGC	rpl32-ndhF	-4	2.57e-14		51	124431	CTATTAATATAAATTATTATTACGATAAATTATCGTAATAATAATTTATAT	rpl32-ndhF	P	51	124435	TAATATAAATTATTATTACGATAAATTATCGTAATAATAATTTATATTTGC	rpl32-ndhF	-4	2.57e-14		52	112946	TATTTTTTGAAGCAAGAAGAGGATTTTTTGAAGCAAGAAGAGGATTTTTTGA	ycf1	F	52	113009	GATTTTTTGAAGCAAGAAGAGGATTTTTTGAAGCAAGAAGAGGATTTTTTCA	ycf1	-1	5.05e-20
62	46247	TATTCTTTTTTTTTATTTATATGATTTTTGAATTCAAAAATCATATAAAATAAAAAAAAGAA	trnT-UGU-trnL-UAA	P	62	46247	TATTCTTTTTTTTTATTTATATGATTTTTGAATTCAAAAATCATATAAAATAAAAAAAAGAA	trnT-UGU-trnL-UAA	-4	1.37e-20		62	46231	TATTCTTTTTTTTTATTTATATGATTTTTGAATTCAAAAATCATATAAAATAAAAAAAAGAA	trnT-UGU-trnL-UAA	P	62	46231	TATTCTTTTTTTTTATTTATATGATTTTTGAATTCAAAAATCATATAAAATAAAAAAAAGAA	trnT-UGU-trnL-UAA	-4	1.37e-20		59	57560	CAATTCCAGTAACAATAATTCCAGTAACGAGAATTCCAGTAACGAGAATTCCAGTAACG	accD	F	59	57590	GAATTCCAGTAACGAGAATTCCAGTAACGAGAATTCCAGTAACGAGAATTCCAGTAACG	accD	-2	3.04e-22
24431	83889			P	24431	126891			0	0		24431	83926			P	24431	126918			0	0		59	57575	TAATTCCAGTAACGAGAATTCCAGTAACGAGAATTCCAGTAACGAGAATTCCAGTAACG	accD	F	59	57590	GAATTCCAGTAACGAGAATTCCAGTAACGAGAATTCCAGTAACGAGAATTCCAGTAACG	accD	0	1.98e-26
																								61	57573	AATAATTCCAGTAACGAGAATTCCAGTAACGAGAATTCCAGTAACGAGAATTCCAGTAACG	accD	F	61	57588	GAGAATTCCAGTAACGAGAATTCCAGTAACGAGAATTCCAGTAACGAGAATTCCAGTAACG	accD	-1	2.26e-25
																								62	112912	AAAGCAAGAAGAGTATTTTTTGAAGCAAGAAGAGTATTTTTTGAAGCAAGAAGAGGATTTTT	ycf1	F	62	112996	GAAGCAAGAAGAGGATTTTTTGAAGCAAGAAGAGGATTTTTTGAAGCAAGAAGAGGATTTTT	ycf1	-2	5.25e-24
																								67	57552	GGTAATGACAATTCCAGTAACAATAATTCCAGTAACGAGAATTCCAGTAACG	accD	F	67	57582	AGTAACGAGAATTCCAGTAACGAGAATTCCAGTAACGAGAATTCCAGTAACGAGAATTCCAGTAACG	accD	-4	1.87e-23
Please cite:														Please cite:													Please cite:
G. Benson,														G. Benson,													G. Benson,
"Tandem repeats finder: a program to analyze DNA sequences"														"Tandem repeats finder: a program to analyze DNA sequences"													"Tandem repeats finder: a program to analyze DNA sequences"
Nucleic Acid Research(1999)														Nucleic Acid Research(1999)													Nucleic Acid Research(1999)
Vol. 27, No. 2, pp. 573-580.														Vol. 27, No. 2, pp. 573-580.													Vol. 27, No. 2, pp. 573-580.
																											Sequence: Lactucasativa Var.salinasDQ383816 _2
Sequence: TxS3__CP_End_30-10-15 Assembly of 420,548 reads														Sequence: TxA978_1-11-15 2,094,833 reads assembled to TxS3_ CP													Parameters: 2 7 7 80 10 50 500
Parameters: 2 7 7 80 10 50 500														Parameters: 2 7 7 80 10 50 500													Length: 152772
Length: 151322														Length: 151349													Tables: 1
Tables: 1														Tables: 1													This is table 1 of 1 ( 36 repeats found )
																											Click on indices to view alignment
This is table 1 of 1 ( 36 repeats found )														This is table 1 of 1 ( 36 repeats found )													Table Explanation
Click on indices to view alignment														Click on indices to view alignment
Table Explanation														Table Explanation
Indices	Period Size	Copy Number	Consensus Size	Percent Matches	Percent Indels	Score	A	C	G	T	Entropy (0-2)			Indices	Period Size	Copy Number	Consensus Size	Percent Matches	Percent Indels	Score	A	C	G	T	Entropy (0-2)		Indices	Period Size	Copy Number	Consensus Size	Percent Matches	Percent Indels	Score	A	C	G	T	Entropy (0-2)
4185--4223	19	2.1	19	100	0	78	41	17	15	25	1.89			4190--4228	19	2.1	19	100	0	78	41	17	15	25	1.89		147--177	12	2.7	11	90	9	53	9	16	0	74	1.07
6756--6780	12	2.1	12	100	0	50	76	0	8	16	1.02			6760--6784	12	2.1	12	100	0	50	76	0	8	16	1.02		5161--5193	13	2.5	13	95	0	57	27	12	0	60	1.32
6947--6973	13	2.1	13	100	0	54	48	29	0	22	1.51			6951--6977	13	2.1	13	100	0	54	48	29	0	22	1.51		10137--10180	22	2	22	100	0	88	22	9	13	54	1.67
9390--9435	22	2.1	22	95	0	83	30	8	21	39	1.84			9394--9439	22	2.1	22	95	0	83	30	8	21	39	1.84		10541--10572	16	2	16	100	0	64	50	12	6	31	1.65
11661--11698	19	2	19	94	0	67	28	28	31	10	1.9			11664--11701	19	2	19	94	0	67	28	28	31	10	1.9		12069--12106	19	2	19	94	0	67	28	28	31	10	1.9
12127--12183	28	2	28	100	0	114	36	17	14	31	1.89			12130--12186	28	2	28	100	0	114	36	17	14	31	1.89		25310--25334	12	2.1	12	100	0	50	60	8	8	24	1.52
12267--12305	19	2	20	95	5	71	38	10	15	35	1.81			12270--12308	19	2	20	95	5	71	38	10	15	35	1.81		31349--31382	17	2	17	94	0	59	29	0	20	50	1.49
16826--16873	24	2	24	100	0	96	37	8	33	20	1.83			24886--24910	12	2.1	12	100	0	50	60	8	8	24	1.52		31914--31949	18	2	18	88	0	54	25	0	16	58	1.38
24908--24932	12	2.1	12	100	0	50	60	8	8	24	1.52			29740--29767	14	2	14	100	0	56	57	0	7	35	1.26		47972--48004	17	1.9	17	100	0	66	42	6	15	36	1.71
29762--29789	14	2	14	100	0	56	57	0	7	35	1.26			29739--29792	22	2.5	20	78	21	56	61	0	7	31	1.24		51985--52014	15	2	15	93	0	51	36	16	13	33	1.88
29761--29814	22	2.5	20	78	21	56	61	0	7	31	1.24			30913--30941	14	2.1	14	100	0	58	72	0	6	20	1.07		57561--57649	15	5.9	15	97	0	160	41	20	16	21	1.9
30935--30963	14	2.1	14	100	0	58	72	0	6	20	1.07			30974--31007	17	2	17	94	0	59	29	0	20	50	1.49		59158--59205	20	2.3	21	92	7	89	45	4	4	45	1.41
30996--31029	17	2	17	94	0	59	29	0	20	50	1.49			31526--31560	18	1.9	18	88	0	52	28	0	11	60	1.32		60481--60508	14	2	14	100	0	56	28	7	21	42	1.79
31548--31582	18	1.9	18	88	0	52	28	0	11	60	1.32			34930--34955	13	2	13	100	0	52	61	0	7	30	1.24		67915--67955	21	2	21	95	0	73	31	24	9	34	1.88
34952--34977	13	2	13	100	0	52	61	0	7	30	1.24			51706--51757	27	2	26	84	3	68	30	21	11	36	1.89		71971--71996	12	2.2	12	100	0	52	34	7	0	57	1.27
51711--51762	27	2	26	84	3	68	30	21	11	36	1.89			52094--52127	16	2	18	88	11	54	58	0	0	41	0.98		72013--72038	13	2	13	100	0	52	30	7	0	61	1.24
52096--52126	16	1.9	16	100	0	62	64	0	0	35	0.94			54510--54541	16	2	16	93	0	55	43	28	0	28	1.55		76997--77030	17	2	17	100	0	68	29	11	11	47	1.76
54509--54540	16	2	16	93	0	55	43	28	0	28	1.55			56227--56276	25	2	25	96	0	91	28	10	26	36	1.88		91320--91374	18	3.1	18	94	0	101	27	10	29	32	1.91
56226--56275	25	2	25	96	0	91	28	10	26	36	1.88			57052--57105	27	2	27	100	0	108	37	3	29	29	1.75		93808--93852	22	2	22	100	0	90	51	13	4	31	1.61
57045--57098	27	2	27	100	0	108	37	3	29	29	1.75			58686--58718	17	1.9	17	93	0	57	54	6	12	27	1.6		98416--98460	13	3.5	13	81	6	65	20	6	0	73	1.05
58679--58711	17	1.9	17	93	0	57	54	6	12	27	1.6			58927--58974	20	2.3	21	92	7	89	45	4	4	45	1.41		98411--98472	25	2.6	23	92	5	97	20	6	1	70	1.17
58920--58967	20	2.3	21	92	7	89	45	4	4	45	1.41			64636--64675	21	1.9	21	94	0	71	50	0	7	42	1.3		98959--99007	25	2	24	88	11	73	26	10	4	59	1.48
64623--64662	21	1.9	21	94	0	71	50	0	7	42	1.3			66297--66328	16	2	16	100	0	64	31	12	25	31	1.92		107166--107227	32	1.9	32	93	0	106	41	22	8	27	1.82
66284--66315	16	2	16	100	0	64	31	12	25	31	1.92			67706--67746	21	2	21	95	0	73	31	24	9	34	1.88		109940--109980	21	2	21	95	0	73	51	12	12	24	1.73
67693--67733	21	2	21	95	0	73	31	24	9	34	1.88			76143--76188	23	2	23	100	0	92	39	4	8	47	1.54		110121--110187	33	2	33	91	0	107	44	17	11	25	1.83
78605--78632	14	2	14	100	0	56	0	21	14	64	1.29			78642--78669	14	2	14	100	0	56	0	21	14	64	1.29		112601--112649	24	2	24	96	0	89	65	8	16	10	1.46
83637--83680	22	2	22	100	0	88	45	13	4	36	1.64			83674--83717	22	2	22	100	0	88	45	13	4	36	1.64		112913--113058	21	7	21	99	0	274	38	4	26	30	1.77
91160--91202	18	2.4	18	96	0	77	30	13	23	32	1.93			91197--91239	18	2.4	18	96	0	77	30	13	23	32	1.93		122078--122125	23	2.1	23	100	0	96	31	12	0	56	1.37
98542--98604	29	2.1	30	85	8	85	25	11	4	58	1.51			98579--98641	29	2.1	30	85	8	85	25	11	4	58	1.51		123832--123871	19	2.1	19	85	0	53	35	12	12	40	1.81
106329--106390	32	1.9	32	93	0	106	41	22	8	27	1.82			106366--106427	32	1.9	32	93	0	106	41	22	8	27	1.82		129651--129712	32	1.9	32	93	0	106	27	8	22	41	1.82
107700--107747	24	2	24	100	0	96	29	20	12	37	1.9			107737--107784	24	2	24	100	0	96	29	20	12	37	1.9		137871--137919	25	2	24	88	11	73	59	4	10	26	1.48
117843--117895	25	2.1	25	100	0	106	50	3	7	37	1.49			117880--117932	25	2.1	25	100	0	106	50	3	7	37	1.49		138418--138462	13	3.5	13	81	6	65	73	0	6	20	1.05
127465--127512	24	2	24	100	0	96	37	12	20	29	1.9			127492--127539	24	2	24	100	0	96	37	12	20	29	1.9		138406--138467	25	2.6	25	92	5	101	70	1	6	20	1.17
128822--128883	32	1.9	32	93	0	106	27	8	22	41	1.82			128849--128910	32	1.9	32	93	0	106	27	8	22	41	1.82		143026--143070	22	2	22	100	0	90	31	4	13	51	1.61
136608--136670	29	2.1	30	85	8	85	58	4	11	25	1.51			136635--136697	29	2.1	30	85	8	85	58	4	11	25	1.51		145504--145558	18	3.1	18	94	0	101	32	29	10	27	1.91
144010--144052	18	2.4	18	96	0	77	32	23	13	30	1.93			144037--144079	18	2.4	18	96	0	77	32	23	13	30	1.93		145510--145557	9	5.3	9	74	0	51	31	31	10	27	1.9
			10-20	21-30	31-40	41-50	51-60	61-70	71-80	81-90	91-100	101-110	111-120	121-130
	TxS3	C		1	0	0	0	0
		F		21	10	4	0	0
		R		4	0	0	0	0
		P		13	6	8	1	1
		Tandem	19	15	2
	TxA978	C		1	0	0	0	0
		F		21	10	4	0	0
		R		4	0	0	0	0
		P		13	8	8	1	1
		Tandem	19	15	2
	Lactuca	C		0	0	0	0	0
		F		10	14	10	7	5	4	3	3	3	1	1
		R		3	0	0	0	0
		P		8	10	7	1	0
		Tandem	21	12	3
