# Supplementary material for: Complete chloroplast genomes from apomictic Taraxacum (Asteraceae): Identity and variation between three microspecies
Source: PLoS One. 2017 Feb 9;12(2):e0168008. doi: 10.1371/journal.pone.0168008 (PMC5300115; doi:10.1371/journal.pone.0168008)
Supplement: S4 Table — (XLSX) [file pone.0168008.s008.xlsx]

## Sheet: Sheet1
No.	Organism name	Genome			LSC		SSC		IR		Total	No. of Coding genes	No. of tRNA	No. ofrRNA
		Size (bp)	GC%	AT%	Size (bp)	%	Size (bp)	%	Size (bp)	%	Gene No.
1	Ageratina adenophora	150.689	37.46	62.54	84.829	56.29	18.359	12.18	23.755	15.76	130	80	28	4
2	Artemisia frigida	151.076	37.48	62.52	82.74	54.77	18.394	12.18	24.971	16.53	132	80	30	4
3	Artemisia montana	151.13	37.48	62.52	82.871	54.83	18.339	12.13	24.96	16.52	132	80	30	4
4	Carthamus tinctorius	153.675	37.4	62.6	83.606	54.4	19.156	12.47	25.407	16.53	127	82	25	4
5	Aster spathulifolius	149.473	37.71	62.29	81.998	54.86	17.973	12.02	24.751	16.56	132	80	30	4
6	Centaurea diffusa	152.559	37.73	62.27	83.596	54.8	18.489	12.12	25.237	16.54	131	80	29	4
7	Chrysanthemum indicum	151.129	37.42	62.57	82.81	54.79	18.376	12.16	24.934	16.5	128	79	28	4
8	Chrysanthemum X Morifolium	151.033	37.48	62.51	82.78	54.81	18.347	12.15	24.953	16.52	128	79	28	4
9	Cynara cardunculus	152.529	37.7	62.3	83.578	54.79	18.641	12.22	25.155	16.49	132	80	30	4
10	Guizotia abyssinica	151.762	37.62	62.38	83.636	55.11	18.277	12.04	24.999	16.47	130	79	30	4
11	Lactuca sativa	152.765	37.55	62.45	84.105	55.06	18.308	12.17	25.034	16.39	129	78	30	4
12	Lactuca sativa var. salinas	152.772	37.54	62.45	84.105	55.05	18.599	11.98	25.034	16.39	129	81	29	4
13	Lathenia burkei	150.746	37.37	62.63	82.74	54.89	18.394	12.2	24.971	16.56	119	79	20	4
14	Helianthus annuus	151.104	37.62	62.38	83.53	55.28	18.308	12.12	24.633	16.3	136	79	34	4
15	Jacobaea vulgaris	150.686	37.32	62.68	82.855	54.99	18.277	12.13	24.777	16.44	132	80	30	4
16	Leontopodium leiolepis	151.072	37.32	62.68	83.308	55.14	19.324	12.79	24.22	16.03	129	79	29	4
17	Parthenium argentatum	152.803	37.61	62.1	84.565	55.34	19.39	12.69	24.424	15.98	128	77	30	4
18	Praxelis clematidea	151.41	37.22	62.75	85.311	56.34	18.547	12.25	23.776	15.7	138	79	32	4
19	Taraxacum amplum (A978)	151.349	37.68	62.32	83.926	55.45	18.561	12.26	24.431	16.14	135	81	30	4
20	Taraxacum obtusifrons (O978)	151.322	37.68	62.32	83.889	55.44	18.571	12.27	24.431	16.15	135	81	30	4
21	Taraxacum stridulum (S3)	151.322	37.68	62.32	83.889	55.44	18.571	12.27	24.431	16.15	135	81	30	4
